# Supplementary material for: Atovaquone Targets Mitochondrial Metabolism and Enhances Radiosensitivity of Diffuse Intrinsic Pontine Glioma
Source: Cancers (Basel). 2026 May 11;18(10):1553. doi: 10.3390/cancers18101553 (PMC13204253; doi:10.3390/cancers18101553)
Supplement: Supplementary file 1 [file cancers-18-01553-s001.zip]

Archive with 2 entries (2 files):
- cancers-4188578-File S1.pdf
- cancers-4188578-supplementary.pdf
